# Supplementary material for: Defining Keypoints to Align H&E Images and Xenium DAPI-Stained Images Automatically
Source: Cells. 2025 Jun 30;14(13):1000. doi: 10.3390/cells14131000 (PMC12248767; doi:10.3390/cells14131000)
Supplement: Supplementary file 1 [file cells-14-01000-s001.zip]

Archive with 1 entries (1 files):
- cells-3698210-supplementary.pdf
